# Supplementary material for: A statistical model for reference-free inference of archaic local ancestry
Source: PLoS Genet. 2019 May 28;15(5):e1008175. doi: 10.1371/journal.pgen.1008175 (PMC6555542; doi:10.1371/journal.pgen.1008175)
Supplement: S1 Table — We simulated data under misspecified demographies, perturbing each parameter separately and evaluated the performance of S* and ArchIE. We present precision and recall at a threshold that corresponds to a precision of 0.8 (20% FDR) in the unperturbed setting. Bold denotes settings where ArchIE is higher precision as well as recall over S*. (XLSX) [file pgen.1008175.s010.xlsx]

## Sheet: Sheet1
Parameter	Recall (S*)	Precision (S*)	Recall (ArchIE)	Precision (ArchIE)
N0 increase	0.067	0.74	0.24	0.45
N0 decrease	0	NA	0.24	0.97
N1 increase	0.019	0.6	0.17	0.88
N1 decrease	0	NA	0.01	0.3
N2 increase	0.021	1	0.13	0.8
N2 decrease	0.004	0.22	0.18	0.51
T0 increase	0.2	0.9	0.66	0.94
T0 decrease	0.01	0.88	0.075	0.79
Ta increase	0.03	1	0.096	0.82
Ta decrease	0.11	1	0.43	0.91
Ts increase	0.037	0.96	0.3	0.32
Ts decrease	0.029	1	0.16	0.96
m increase	0.012	1	0.16	1
m decrease	0	0	0.18	0.75
